# Supplementary material for: Salinity indicators in sediment through the fluvial-to-marine transition (Fraser River, Canada)
Source: Sci Rep. 2022 Aug 22;12:14303. doi: 10.1038/s41598-022-18466-4 (PMC9395345; doi:10.1038/s41598-022-18466-4)
Supplement: Supplementary file 1 — Supplementary Information. [file 41598_2022_18466_MOESM1_ESM.xlsx]

## Sheet: Master Sheet
Sample No.	Reordered samples Nos.	Sample Location / Name	Sample Name	Latitude (N)	Longitude (W)	Longitude	River Kilometersa	Measured Salinity range (psu) [baseflow | freshet]b	Mean High Salinity (psu)	Salinity Group	Water Depth (m)c	Mean Sample Depth (m)	Core / Sample Acquisition Year	Sampling Date	Textural Group	Grain Size - Mthd. Moments (Arithmetic MEAN - mm)	Grain Size - Folk and Ward (Geometric MEAN - mm)	Grain Size - Folk and Ward (Logarithmic MEAN - f)	Grain Size class - Folk and Ward (MEAN)	Grain Size - Folk and Ward (Sorting - mm)	Grain Size - Folk and Ward (Sorting - f)	Grain Size - Folk and Ward (Sorting)	Grain Size - Folk and Ward (Skewness - mm)	Grain Size - Folk and Ward (Skewness - f)	Grain Size - Folk and Ward (Skewness)	% Mud	% Clay (<3.906 mm)	% Silt	% Sand	Bioturbation Index Range (0 to 6)	Thickness-weigthed high Bioturbation Index (0 to 6)	d13C Value (Avearge)	Total Carbon (%)	Total Organic Carbon (%)	Total Inorganic Carbon (%)	% Nitrogen	C/N (organic) ratio	Sr/Ba-NH4Ac	Sr/Ba-HAc	Ba-NH4Ac	Ba-HAc	Sr-NH4Ac	Sr-HAc	Ca-NH4Ac	Ca-HAc	Lycopodium added	Dry wieght (g)	Species Richness (cysts)	Relative Abundance of dinoflagellate cysts (%)
91	1	Isl. 22 Regional Park, Chilliwack	FR21-S4-SS1	49.1847	121.993	-121.993	110.6	1.5 (fresh)	1.5	1	0	0.2	2021	2021-05-09	Muddy Sand	219.3	141.1	2.825	f. sand	3.535	1.822	poorly sorted	-0.483	0.483	v.f. skew	21.9	3.5	18.4	78.1	0	0	-27.988	0.6355	0.523239	0.112261	0.0465	13.6667	0.236565	0.338656	32.9538	48.2749	7.7957	16.3486	1550	2540
92	2	Isl. 22 Regional Park, Chilliwack	FR21-S4-SS2	49.1847	121.993	-121.993	110.6	1.5 (fresh)	1.5	1	0	0.025	2021	2021-05-09	Muddy Sand	88.97	52.49	4.252	v.c. silt	3.581	1.841	poorly sorted	-0.303	0.303	v.f. skew	49.7761	6.8	42.9761	50.2	0	0	-26.259	0.5145	0.234804	0.279696	0.0195	26.3846	0.378578	0.528811	43.2265	51.054	16.3646	26.9979	5030	6390
89	3	Old Orchard Rd, Chilliwack	FR21-S3-SS1	49.1484	122.052	-122.052	104.5	1.5 (fresh)	1.5	1	0	0.025	2021	2021-05-09	Sandy mud	51.47	37.26	4.746	v.c. silt	2.873	1.523	poorly sorted	-0.403	0.403	v.f. skew	68	7	61	32	0	0	-26.484	0.602	0.224433	0.377567	0.018	33.4444	0.422657	0.590075	43.3389	49.1036	18.3175	28.9748	5980	8050
90	4	Old Orchard Rd, Chilliwack	FR21-S3-SS2	49.1484	122.052	-122.052	104.5	1.5 (fresh)	1.5	1	0	0.54	2021	2021-05-09	Sandy mud	64.37	33.53	4.898	v.c. silt	3.465	1.793	poorly sorted	-0.377	0.377	v.f. skew	66.5	8.9	57.6	33.5	0	0	-26.82	0.778	0.441172	0.336828	0.031	25.0968	0.379989	0.556579	47.4082	51.3713	18.0146	28.5922	5640	7170	39170	4.238		0.5
87	5	Mission Bridge - Matsqui Trail	FR21-S1-SS1	49.1179	122.307	-122.307	84.4	1 (fresh)	1	1	0	0.025	2021	2021-05-09	Sandy mud	56.79	34.72	4.848	v.c. silt	3.533	1.821	poorly sorted	-0.373	0.373	v.f. skew	63.4	8.8	54.6	36.6	0	0	-27.011	0.931	0.593488	0.337512	0.0445	20.9213	0.409637	0.536786	45.4168	53.1912	18.6044	28.5523	5640	6940
88	6	Mission Bridge - Matsqui Trail	FR21-S2-SS1	49.1135	122.317	-122.317	83.6	1 (fresh)	1	1	0	0.025	2021	2021-05-09	Sandy mud	57.83	29.31	5.093	c. silt	3.822	1.934	poorly sorted	-0.351	0.351	v.f. skew	68.9	10.7	58.2	31.1	0	0	-28.012	1.3785	1.03975	0.338747	0.0635	21.7087	0.388965	0.48201	51.7856	62.1464	20.1428	29.9552	5770	7170
1	7	McMillan Is. (MMI-12-T1-S1)	Z5-C-3	49.1728	122.576	-122.576	64.998	0	0	1	0	0	2012	2012-05-04	Sand	185.2	170.5	2.552	f. sand	7.786	0.837	mod. sorted	-0.216	0.216	f. skew	6.07	0.57	5.5	93.93	0	0	-25.2713														37168		1	0.645161
108	8	McMillan Island	MMI-T2	49.1784	122.562	-122.562	64.9	0	0	1	0	1.6	2012	2021-04-15	Sandy mud	39.39	17.84	5.809	c. silt	3.884	1.958	poorly sorted	-0.342	0.342	v.f. skew	85.3	15.8	69.5	14.7	0-2	2							0.368227	0.449894	61.6076	69.7189	22.6856	31.3661	6320	7200
2	9	McMillan Is. (MMI-12-T2-S2)	Z5-C-2	49.1734	122.577	-122.577	64.897	0	0	1	0	0	2012	2012-05-04	Sandy mud	80.71	45.35	4.463	v.c. silt	3.643	1.865	Poorly Sorted	-0.173	0.173	f. skew	58.65	6.11	52.54	41.35	0-2	2	-25.9843														37168		0	0
3	10	McMillan Is. (MMI-12-T3-S3)	Z5-C-1	49.1747	122.58	-122.58	64.67	0	0	1	0	0	2012	2012-05-04	Muddy sand	131.3	71.28	3.81	v.f. sand	4.06	2.022	v. poorly sorted	-0.288	0.288	f. skew	41.25	5.04	36.21	58.75	0	0	-25.8773														37168		0	0
107	11	McMillan Island	MMI-T4	49.1818	122.575	-122.575	64.6	0	0	1	0	0.6	2012	2021-04-15	Sandy mud	44.06	22.19	5.494	c. silt	3.908	1.966	poorly sorted	-0.324	0.324	v.f. skew	78.5	13.1	65.4	21.5									0.312486	0.412964	52.1393	63.3106	16.2928	26.145	4480	6260
95	12	McMillan Island -Derby Reach	S1-3	49.18	122.587	-122.587	62	1 (fresh)	1	1	0	0.025	2019	2019-11-05																								0.326706	0.370752	74.6665	79.2071	24.394	29.3662	3686.86	5152.61
114	13	McMillan Island -Derby Reach (2nd run)	S1-3	49.18	122.587	-122.587	62	1 (fresh)	1	1	0	0.025	2019	2019-11-05																								0.281782	0.342309	65.1472	79.4058	18.3573	27.1813	3890	5120
5	14	Barnston Is. (FHB-12-T2-S2)	Z5-B-3	49.1907	122.722	-122.722	52.39	0	0	1	0	0	2012	2012-05-04	Sandy mud	43.51	23.81	5.392	c. silt	3.365	1.751	Poorly Sorted	-0.269	0.269	f. skew	80.71	10.03	70.68	19.29	0-2	2	-25.8983														37168		1	0.326797
4	15	Barnston Is. (FHB-12-T1-S1)	Z5-B-2	49.1915	122.723	-122.723	52.297	0	0	1	0	0	2012	2012-05-04	Sand	165.6	154.2	2.697	f. sand	1.547	0.63	m. well sorted	-0.078	0.078	symmetrical	3.85	0.43	3.42	96.15	0-1	0	-24.2836
6	16	Barnston Is. (FHB-12-T3-S3)	Z5-B-1	49.1928	122.724	-122.724	52.143	0	0	1	0	0	2012	2012-05-04	Sand	167.1	154.3	2.697	f. sand	1.571	0.652	m. well sorted	-0.074	0.074	symmetrical	3.96	0.41	3.55	96.04	0-1	0	-24.7393
94	17	Pitt Meadows - Ford Landing	S1-2	49.221	122.755	-122.755	46.4	1 (fresh)	1	1	0	0.025	2019	2019-11-05																								0.323559	0.389624	68.7614	70.6221	22.2484	27.5161	3651.42	5399.93
113	18	Pitt Meadows - Ford Landing (2nd run)	S1-2	49.221	122.755	-122.755	46.4	1 (fresh)	1	1	0	0.025	2019	2019-11-05																								0.294695	0.365567	58.1272	69.8403	17.1298	25.5313	3800	5110
9	19	Coquitlam River (MHB-12-T3-S3)	Z5-A-3	49.2251	122.807	-122.807	44.303	0	0	1	0	0	2012	2012-05-05	Sandy mud	64.29	30.72	5.024	c. silt	3.597	1.847	Poorly Sorted	-0.25	0.25	f. skew	68.88	8.37	60.51	31.12			-26.4053														37168		0	0
8	20	Coquitlam River (MHB-12-T2-S2)	Z5-A-2	49.2249	122.809	-122.809	44.181	0	0	1	0	0	2012	2012-05-05	Sandy mud	96.74	43.9	4.51	v.c. silt	4.189	2.067	v. poorly sorted	-0.19	0.19	f. skew	56.01	6.86	49.15	43.99			-26.2843														37168		0	0
7	21	Coquitlam River (MHB-12-T1-S1)	Z5-A-1	49.2248	122.811	-122.811	44.033	0	0	1	0	0	2012	2012-05-05	Sandy mud	47.43	20.65	5.598	c. silt	3.753	1.908	Poorly Sorted	-0.183	0.183	f. skew	81.33	12.07	69.26	18.67			-26.5493														37168		2	0.977199
10	22	Tannery Park (PBS-12-T1-S1)	Z4-C-4	49.2002	122.9	-122.9	36.624	0-7 | 0	3.5	1	0	0	2012	2012-05-05	Sandy mud	64.14	38.34	4.705	v.c. silt	3.401	1.766	Poorly Sorted	-0.34	0.34	v.f. skew	60.67	7.06	53.61	39.33			-26.0263														37168		1	0.940439
11	23	Tannery Park (PBS-12-T2-S2)	Z4-C-3	49.2	122.901	-122.901	36.552	0-7 | 0	3.5	1	0	0	2012	2012-05-05	Sandy mud	67.8	39.4	4.666	v.c. silt	3.622	1.857	poorly sorted	-0.364	0.364	v.f. skew	56.93	7.42	49.51	43.07			-26.1243														37168		1	1.31579
12	24	Tannery Park (PBS-12-T3-S3)	Z4-C-2	49.1987	122.901	-122.901	36.472	0-7 | 0	3.5	1	0	0	2012	2012-05-05	Sandy mud	40.4	15.57	6.005	m. silt	3.797	1.925	Poorly Sorted	-0.125	0.125	f. skew	86.76	15.28	71.48	13.24			-25.4733														37168		2	0.617284
13	25	Tannery Park (PBS-12-T4-S4)	Z4-C-1	49.1984	122.901	-122.901	36.441	0-7 | 0	3.5	1	0	0	2012	2012-05-05	Sandy mud	34.89	16.77	5.898	c. silt	3.581	1.84	Poorly Sorted	-0.152	0.152	f. skew	86.83	13.48	73.35	13.17			-25.5723														37168		0	0
105	26	Fraser - Anneville Slough	S2-6	49.1706	122.923	-122.923	31	2	2	1	0	0.025	2019	2019-11-06																								0.403125	0.499358	68.002	64.2108	27.4133	32.0642	4120.49	5438.09
124	27	Fraser - Anneville Slough (2nd run)	S2-6	49.1706	122.923	-122.923	31	2	2	1	0	0.025	2019	2019-11-06																								0.383782	0.507381	56.8674	58.0649	21.8247	29.461	4320	5380
106	28	Annacis Channel	S2-7	49.161	122.946	-122.946	29.1	3	3	1	0	0.025	2019	2019-11-06																								0.360232	0.419135	61.5118	63.6879	22.1585	26.6938	3849.15	5176.63
125	29	Annacis Channel (2nd run)	S2-7	49.161	122.946	-122.946	29.1	3	3	1	0	0.025	2019	2019-11-06																								0.308967	0.426219	55.5195	57.0404	17.1537	24.3117	4180	5240
18	30	Annacis Channel (AFB-12-T5-S5)	Z4-B-5	49.1674	122.971	-122.971	29.135	0-7 | 0	3.5	1	0	0	2012	2012-05-06	Mud	30.45	16.16	5.952	c. silt	3.238	1.695	Poorly Sorted	-0.257	0.257	f. skew	91.82	13.21	78.61	8.18	0-1	1	-25.7843														37168		1	0.325733
17	31	Annacis Channel (AFB-12-T4-S4)	Z4-B-4	49.1669	122.973	-122.973	28.947	0-7 | 0	3.5	1	0	0	2012	2012-05-06	Sandy mud	48.65	17.56	5.831	c. silt	3.388	1.761	Poorly Sorted	-0.222	0.222	f. skew	88.68	12.61	76.07	11.32	0-1	0	-25.9963														37168		1	0.657895
16	32	Annacis Channel (AFB-12-T3-S3)	Z4-B-3	49.1661	122.977	-122.977	28.681	0-7 | 0	3.5	1	0	0	2012	2012-05-06	Sandy mud	46.29	19.6	5.673	c. silt	3.532	1.82	Poorly Sorted	-0.222	0.222	f. skew	84.19	12.14	72.05	15.81	0-1	0	-26.0713														37168		1	0.952381
15	33	Annacis Channel (AFB-12-T2-S2)	Z4-B-2	49.1651	122.981	-122.981	28.34	0-7 | 0	3.5	1	0	0	2012	2012-05-06	Sandy mud	57.14	17.01	5.877	c. silt	4.317	2.11	v. poorly sorted	-0.246	0.246	f. skew	83.06	16.81	66.25	16.94	0-3	2	-25.9903														37168		1	0.651466
14	34	Annacis Channel (AFB-12-T1-S1)	Z4-B-1	49.1643	122.984	-122.984	28.113	0-7 | 0	3.5	1	0	0	2012	2012-05-06	Sandy mud	35.15	21.92	5.512	c. silt	3.3	1.723	Poorly Sorted	-0.287	0.287	f. skew	83.41	10.64	72.77	16.59	0-2	1	-26.0053														37168		0	0
19	35	River Road Bar (RRB-12-T1-S1)	Z4-A	49.1406	123.041	-123.041	23	0-7 | 0	3.5	1	0	0	2012	2012-05-06	Muddy Sand	77.38	58.27	4.101	v.c. silt	2.483	1.312	poorly sorted	-0.284	0.284	f. skew	48.83	3.7	45.13	51.17
20	36	River Road Bar (RRB-12-T2-S2)	Z4-A-5	49.139	123.044	-123.044	22.768	0-7 | 0	3.5	1	0	0	2012	2012-05-08	Sandy mud	42.5	23.97	5.383	c. silt	3.422	1.775	Poorly Sorted	-0.248	0.248	f. skew	79.75	10.01	69.74	20.25	0-1	1	-25.7133														37168		1	0.327869
21	37	River Road Bar (RRB-12-T3-S3)	Z4-A-4	49.1365	123.046	-123.046	22.384	0-7 | 0	3.5	1	0	0	2012	2012-05-08	Sandy mud	52.34	26.48	5.239	c. silt	3.924	1.972	Poorly Sorted	-0.166	0.166	f. skew	73.9	10.19	63.71	26.1	0-1	0	-26.0403														37168		1	1.33333
22	38	River Road Bar (RRB-12-T4-S4)	Z4-A-3	49.1351	123.048	-123.048	22.189	0-7 | 0	3.5	1	0	0	2012	2012-05-08	Sandy mud	47.41	26.75	5.224	c. silt	3.62	1.856	Poorly Sorted	-0.228	0.228	f. skew	74.26	9.72	64.54	25.74	0-2	1	-25.7673														37168		0	0
23	39	River Road Bar (RRB-12-T5-S5)	Z4-A-2	49.1324	123.051	-123.051	21.807	0-7 | 0	3.5	1	0	0	2012	2012-05-08	Sandy mud	48.41	25.22	5.309	c. silt	3.779	1.918	Poorly Sorted	-0.173	0.173	f. skew	75.94	10.26	65.68	24.06	0-1	0	-26.1603														37168		2	1.30293
24	40	River Road Bar (RRB-12-T6-S6)	Z4-A-1	49.1307	123.049	-123.049	21.783	0-7 | 0	3.5	1	0	0	2012	2012-05-08	Sandy mud	45.44	17.49	5.837	c. silt	3.476	1.798	Poorly Sorted	-0.155	0.155	f. skew	87.18	12.47	74.71	12.82	0-2	1	-25.9263														37168		0	0
104	41	Tillbury Island Bar	S2-5	49.1395	123.041	-123.041	21.2	3	3	1	0	0.025	2019	2019-11-06																								0.373239	0.47454	46.2872	46.3967	17.2762	22.0171	2758.93	3985.38
123	42	Tillbury Island Bar (2nd run)	S2-5	49.1395	123.041	-123.041	21.2	3	3	1	0	0.025	2019	2019-11-06																								0.315903	0.445577	41.0788	45.8145	12.9769	20.4139	2840	4070
103	43	Deas Slough	S2-4	49.1202	123.062	-123.062	18.6	3	3	1	0	0.025	2019	2019-11-06																								0.392292	0.478574	36.4083	44.3144	14.2827	21.2077	1004.2	2593.32
122	44	Deas Slough (2nd run)	S2-4	49.1202	123.062	-123.062	18.6	3	3	1	0	0.025	2019	2019-11-06																								0.338872	0.463084	29.6616	39.5382	10.0515	18.3095	895	2290
102	45	Wellington Point - Canoe Pass	S2-3	49.0859	123.123	-123.123	14	4	4	1	0	0.025	2019	2019-11-06																								0.371747	0.469328	47.337	48.582	17.5974	22.8009	2768.98	4202.53
121	46	Wellington Point - Canoe Pass (2nd run)	S2-3	49.0859	123.123	-123.123	14	4	4	1	0	0.025	2019	2019-11-06																								0.332072	0.447755	42.7272	48.6179	14.1885	21.7689	3010	4040
111	47	Wellington Point Park	VC18	49.0856	123.124	-123.124	13.9	5-17 | 0	6	2	0	1.42	2009	2021-04-15	Sandy mud	41.95	17.27	5.856	c. silt	4.228	2.08	v. poorly sorted	-0.141	0.141	f. skew	83.5	15.5	68	16.5									0.338199	0.431463	47.0439	58.6933	15.9102	25.324	3900	5230
109	48	South Arm Marshes	SAM-VC03	49.0903	123.132	-123.132	13.4	5-17 | 0	6	2	0	2.85	2009	2021-04-15	Sandy mud	34.67	16.16	5.951	c. silt	3.958	1.985	poorly sorted	-0.18	0.18	f. skew	85.6	16	69.6	14.4									0.268218	0.321836	61.8444	78.8593	16.5878	25.3798	4390	5660
110	49	South Arm Marshes	SAM-VC07	49.0972	123.143	-123.143	12.5	5-17 | 0	6	2	0	0.92	2009	2021-04-15	Sandy mud	68.93	30.22	5.048	c. silt	4.773	2.255	v. poorly sorted	-0.184	0.184	f. skew	64.5	11.7	52.8	35.5									0.383313	0.423292	39.3029	55.307	15.0653	23.411	3530	4730
100	50	Middle Arm - Seaplane Terminal	S2-1	49.1746	123.169	-123.169	11.8	3	3	1	0	0.025	2019	2019-11-06																								0.297208	0.444299	40.2318	39.3181	11.9572	17.469	1381.27	2774.52
119	51	Middle Arm - Seaplane Terminal (2nd run)	S2-1	49.1746	123.169	-123.169	11.8	3	3	1	0	0.025	2019	2019-11-06																								0.252314	0.392334	35.7618	39.7401	9.0232	15.5914	1290	2530
31	52	Westham Is. (WHI-12-T7-S7)	Z3-A-6	49.077	123.133	-123.133	11.1856	7-18 | 0.5-5	12.5	3	0	0	2012	2012-05-07	Sandy mud	56.43	32.14	4.96	v.c. silt	3.431	1.779	Poorly Sorted	-0.232	0.232	f. skew	68.32	7.34	60.98	31.68	0-2	1	-25.1503														37168		0	0
30	53	Westham Is. (WHI-12-T6-S6)	Z3-A	?		?	11	7-18 | 0.5-5	12.5	3	0	0	2012	2012-05-07	Sand	394.5	371.8	1.427	m. sand	1.555	0.637	m. well sorted	-0.1	0.1	symmetrical	4.16	0.12	4.04	95.84
29	54	Westham Is. (WHI-12-T5-S5)	Z3-A-5	49.0747	123.135	-123.135	10.892	7-18 | 0.5-5	12.5	3	0	0	2012	2012-05-07	Muddy sand	216.9	143.4	2.801	f. sand	3.238	1.695	Poorly Sorted	-0.528	0.528	v.f. skew	21.14	2.53	18.61	80.58	0-2	1	-25.4488														37168		1	1.6129
28	55	Westham Is. (WHI-12-T4-S4)	Z3-A-4	49.0723	123.141	-123.141	10.4546	7-18 | 0.5-5	12.5	3	0	0	2012	2012-05-07	Muddy sand	203	157.1	2.67	f. sand	2.508	1.327	Poorly Sorted	-0.222	0.222	f. skew	13.95	2.53	11.42	95.84	0-2	2	-25.7103														37168		1	1.30293
101	56	Mouth of Middle Arm	S2-2	49.1758	123.197	-123.197	10	4	4	1	0	0.025	2019	2019-11-06																								0.765636	1.13715	20.1985	19.9379	15.4647	22.6724	1958.97	3329.05
120	57	Mouth of Middle Arm(2nd run)	S2-2	49.1758	123.197	-123.197	10	4	4	1	0	0.025	2019	2019-11-06																								0.759124	1.05323	17.5356	20.7595	13.3117	21.8646	2080	3280
27	58	Westham Is. (WHI-12-T3-S3)	Z3-A-3	49.071	123.15	-123.15	9.70788	7-18 | 0.5-5	12.5	3	0	0	2012	2012-05-07	Muddy sand	230.6	202.1	2.307	f. sand	2.242	1.165	Poorly Sorted	-0.322	0.322	v.f. skew	10.52	1.4	9.12	89.48	0-2	2	-25.1353														37168		1	0.961538
26	59	Westham Is. (WHI-12-T2-S2)	Z3-A-2	49.0709	123.155	-123.155	9.36557	7-18 | 0.5-5	12.5	3	0	0	2012	2012-05-07	Sandy mud	38.84	21.18	5.561	c. silt	3.561	1.832	Poorly Sorted	-0.208	0.208	f. skew	82.51	11.44	71.07	17.49	0-2	0	-25.6263														37168		0	0
25	60	Westham Is. (WHI-12-T1-S1)	Z3-A-1	49.0711	123.158	-123.158	9.174	7-18 | 0.5-5	12.5	3	0	0	2012	2012-05-07	Muddy sand	140.6	92.92	3.428	v.f. sand	3.242	1.697	poorly sorted	-0.523	0.523	v.f. skew	23.34	3.78	19.56	76.66	0-3	3	-25.3643														37168		3	1.30293
74	61	Brunswick Point - Canoe Pass	BRP21-S1	49.0679	123.162	-123.162	8.6	7	7	2	0	0.025	2021	2021-04-13	Muddy sand	184.5	68.47	3.868	v.f. sand	5.852	2.549	v. poorly sorted	-0.067	0.067	symmetrical	48.6	6.8	41.8	51.4			-25.681	0.512	0.373909	0.138091	0.0315	11.8701	0.657544	0.87441	16.3653	20.2373	10.7609	17.6957	2150	3080	39170	4.184		2.3
75	62	Brunswick Point - Canoe Pass	BRP21-S2	49.0676	123.164	-123.164	8.4	7	7	2	0	0.025	2021	2021-04-13	Muddy sand	224.3	93.94	3.412	v.f. sand	5.441	2.444	v. poorly sorted	-0.281	0.281	f. skew	37	5.9	31.1	63			-25.654	0.4705	0.33107	0.13943	0.0275	12.0389	0.726587	0.783339	19.6044	20.8399	14.2443	16.3247	2960	2690
73	63	Scotch Pond - Gary Point Park	GP21-S2	49.1268	123.196	-123.196	8.4	8	8	2	0	0.025	2021	2021-04-13	Mud	29.02	10.46	6.579	m. silt	3.423	1.775	Poorly Sorted	-0.22	0.22	f. skew	95.7	20.6	75.1	4.3			-25.669	1.304	1.14561	0.158392	0.1015	11.2868	1.25106	1.8767	14.4058	14.972	18.0225	28.0979	2770	3960
72	64	Scotch Pond - Gary Point Park	GP21-S1	49.1266	123.2	-123.2	8.1	8	8	2	0	0.025	2021	2021-04-13	Sandy mud	39.26	17.33	5.85	c. silt	3.834	1.939	Poorly Sorted	-0.242	0.242	f. skew	85.2	15	70.2	14.8			-25.424	1.138	0.961715	0.176285	0.0875	10.991	1.11181	1.65828	13.3782	14.5166	14.874	24.0726	2520	3820	39170	2.357		1.2
32	65	Swish-Wash Is. (SSI-12-T1-S1)	Z3-C-5	49.1766	123.188	-123.188	7.97536	7-18 | 0.5-5	12.5	3	0	0	2012	2012-03-26	Sandy mud	59.53	30.79	5.021	c. silt	3.995	1.998	Poorly Sorted	-0.168	0.168	f. skew	66.78	9.12	57.66	33.22			-24.0683														37168		0	0
33	66	Swish-Wash Is. (SSI-12-T2-S2)	Z3-C-4	49.1765	123.192	-123.192	7.67751	7-18 | 0.5-5	12.5	3	0	0	2012	2012-03-26	Sand	413.3	374.9	1.416	m. sand	1.666	0.736	mod. Sorted	-0.11	0.11	f. skew	2.66	0.05	2.61	97.34			-24.1173														37168		3	0.983607
77	67	Brunswick Point - Roberts Bank	BRP21-S4	49.0573	123.157	-123.157	7.7	8	8	2	0	0.025	2021	2021-04-13	Sandy mud	61.71	28.95	5.11	c. silt	4.348	2.12	v. poorly sorted	-0.286	0.286	f. skew	64.4	11.5	52.9	35.6			-23.667	0.781	0.568023	0.212977	0.0585	9.7098	1.23636	1.7805	10.1027	9.7506	12.4906	17.3609	2620	3210	39170	3.399		0.6
34	68	Swish-Wash Is. (SSI-12-T3-S3)	Z3-C-3	49.1772	123.195	-123.195	7.46284	7-18 | 0.5-5	12.5	3	0	0	2012	2012-03-26	Sandy mud	69.65	36.97	4.758	v.c. silt	3.953	1.983	Poorly Sorted	-0.199	0.199	f. skew	60.69	7.69	53	39.31			-24.2993														37168		2	0.662252
76	69	Brunswick Point - Roberts Bank	BRP21-S3	49.0546	123.159	-123.159	7.4	15	15	3	0	0.025	2021	2021-04-13	Muddy sand	103.7	69.98	3.837	v.f. sand	3.187	1.672	Poorly Sorted	-0.489	0.489	v.f. skew	32	5	27	68			-22.305	0.3865	0.229745	0.156755	0.03	7.65818	1.05424	2.63338	3.78677	4.719	3.99217	12.4269	843	2380	39170	4.782		1.1
35	70	Swish-Wash Is. (SSI-12-T4-S4)	Z3-C-2	49.1778	123.197	-123.197	7.29921	7-18 | 0.5-5	12.5	3	0	0	2012	2012-03-26	Sandy mud	48.53	28.58	5.129	c. silt	3.525	1.818	Poorly Sorted	-0.226	0.226	f. skew	71.66	8.78	62.88	28.34			-23.8723														37168		2	1.6129
36	71	Swish-Wash Is. (SSI-12-T5-S5)	Z3-C-1	49.1785	123.199	-123.199	7.30796	7-18 | 0.5-5	12.5	3	0	0	2012	2012-03-26	Sandy mud	53.95	27.41	5.189	c. silt	3.677	1.878	Poorly Sorted	-0.184	0.184	f. skew	72.53	9.28	63.25	27.47			-23.3733														37168		1	0.328947
37	72	Dstl Middle Arm (DMA-12-T1-S1)	Z3-B-5	49.1846	123.218	-123.218	5.44298	7-18 | 0.5-5	12.5	3	0	0	2012	2012-03-25	Muddy Sand	193.3	128	2.965	f. sand	3.258	1.704	Poorly Sorted	-0.51	0.51	v.f. skew	20.33	3.01	17.32	79.67			-24.6373														37168		0	0
38	73	Dstl Middle Arm (DMA-12-T2-S2)	Z3-B-4	49.185	123.22	-123.22	5.61103	7-18 | 0.5-5	12.5	3	0	0	2012	2012-03-25	Muddy Sand	170.4	103.6	3.27	v.f. sand	3.653	1.869	Poorly Sorted	-0.506	0.506	v.f. skew	24.55	4.05	20.5	75.45			-23.2663														37168		3	1.9544
99	74	Tsawassen Jetty*	S1-7	49.013	123.122	-123.122	5.1	25	25	5	0	0.025	2019	2019-11-05																								0.824102	1.58707	20.5272	14.7067	16.9165	23.3405	2860.31	4353.67
118	75	Tsawassen Jetty (2nd run)*	S1-7	49.013	123.122	-123.122	5.1	25	25	5	0	0.025	2019	2019-11-05																								0.742611	1.25742	17.4961	16.8116	12.9928	21.1392	3090	4080
39	76	Dstl Middle Arm (DMA-12-T3-S3)	Z3-B-3	49.1863	123.228	-123.228	4.82875	7-18 | 0.5-5	12.5	3	0	0	2012	2012-03-25	Sand	482.7	435.5	1.199	m. sand	1.632	0.707	mod. Sorted	-0.072	0.072	symmetrical	0.52	0	0.52	99.48			-24.3073														N/A
40	77	Dstl Middle Arm (DMA-12-T4-S4)	Z3-B-2	49.1863	123.234	-123.234	4.39663	7-18 | 0.5-5	12.5	3	0	0	2012	2012-04-06	Muddy Sand	164.5	118.8	3.073	v.f. sand	2.537	1.343	Poorly Sorted	-0.304	0.304	v.f. skew	19.32	2.24	17.08	80.68			-24.8213														37168		0	0
41	78	Dstl Middle Arm (DMA-12-T5-S5)	Z3-B-1	49.1856	123.236	-123.236	4.231	7-18 | 0.5-5	12.5	3	0	0	2012	2012-04-06	Muddy Sand	130.6	62.73	3.995	v.f. sand	4.587	2.198	v. poorly sorted	-0.359	0.359	v.f. skew	41.02	6.54	34.48	58.98			-25.1538														37168		1	0.660066
44	79	PAR-91A02	Z2-B-1	49.0193	123.221	-123.221	1.5	29.5	29.5	6	62	0.25	1991	2012-05-23	Sand	195	172.5	2.535	f. sand	2.119	1.084	Poorly Sorted	-0.309	0.309	v.f. skew	9.829	1.524	8.305	90.171	0-2	0	-24.2383														37168		3	1.63399
45	80	PAR-91A02	Z2-B-2	49.0193	123.221	-123.221	1.5	29.5	29.5	6	62	2.05	1991	2012-05-23	Muddy Sand	157.4	124.7	3.004	v.f. sand	2.608	1.383	Poorly Sorted	-0.404	0.404	v.f. skew	17.061	2.667	14.394	82.399	0-2	2	-25.0293														37168		2	0.662252
42	81	TUL-92A77	Z2-A-1	49.107	-123.314	123.314	-0.9	29.5	29.5	6	46	0.25	1992	2012-05-23	Muddy Sand	102.3	48.01	4.38	v.c. silt	4.327	2.113	v. poorly sorted	-0.399	0.399	v.f. skew	46.595	8.658	37.937	53.405			-24.0713														37168		0	0
43	82	TUL-92A77	Z2-A-2	49.107	-123.314	123.314	-0.9	29.5	29.5	6	46	3.75	1992	2012-05-23	Sandy mud	72.6	27.11	5.205	c. silt	4.457	2.156	v. poorly sorted	-0.298	0.298	f. skew	66.963	12.661	54.302	33.037			-24.4213														37168		1	0.322581
60	83	2006002PGC065	06-C65-1	49.0884	123.319	-123.319	-1.4	29.5	29.5	6	48	0.2	2006	2021-03-16	Sandy mud	90.73	40.95	4.61	v.c. silt	4.379	2.131	v. poorly sorted	-0.325	0.325	v.f. skew	54.435	9.6	44.835	45.565	1-2	1	-26.071	0.799	0.571083	0.227917	0.039	14.6432	0.734402	1.53029	18.3537	13.1627	13.479	20.1428	3360	4480
61	84	2006002PGC065	06-C65-2	49.0884	123.319	-123.319	-1.4	29.5	29.5	6	48	1.2	2006	2021-03-16	Sandy mud	92.65	36.91	4.76	v.c. silt	4.712	2.236	v. poorly sorted	-0.36	0.36	v.f. skew	55.323	11.2	44.123	44.677	1-2	2	-25.616	0.9195	0.69382	0.22568	0.051	13.6043	1.02089	1.84443	15.444	12.1958	15.7667	22.4943	3750	4450
62	85	2006002PGC065	06-C65-3	49.0884	123.319	-123.319	-1.4	29.5	29.5	6	48	3.2	2006	2021-03-16	Sandy mud	79.89	27.85	5.166	c. silt	4.861	2.281	v. poorly sorted	-0.318	0.318	v.f. skew	63.8317	13.7049	50.1267	36.1683	1-2	2	-25.845	0.6575	0.465339	0.192161	0.039	11.9318	0.854927	2.13445	20.1857	11.6889	17.2573	24.9494	4120	5170
63	86	2006002PGC065	06-C65-4	49.0884	123.319	-123.319	-1.4	29.5	29.5	6	48	4.2	2006	2021-03-16	Sandy mud	87.61	35.85	4.802	v.c. silt	4.585	2.197	v. poorly sorted	-0.375	0.375	v.f. skew	56.1681	11.1792	44.9888	43.8319	1-2	2	-25.822	0.7355	0.572789	0.162711	0.046	12.4519	0.815626	1.6553	18.891	13.4207	15.408	22.2153	3510	4520	39170	3.407		1.4
64	87	2006002PGC065	06-C65-5	49.0884	123.319	-123.319	-1.4	29.5	29.5	6	48	6.25	2006	2021-03-16	Sandy mud	83.49	28.81	5.117	c. silt	4.852	2.279	v. poorly sorted	-0.304	0.304	v.f. skew	62.505	13.275	49.2299	37.495	1-2	1	-25.639	0.825	0.642038	0.182962	0.0465	13.8073	0.917394	1.63295	18.6983	16.2257	17.1537	26.4958	4110	5470
65	88	2011004PGC129	11-C129-1	49.1026	123.342	-123.342	-2.9	30.5	30.5	6	134	0.6	2011	2021-03-16	Sandy mud	53.4	22.99	5.443	c. silt	4.297	2.103	v. poorly sorted	-0.29	0.29	f. skew	73.3555	13.8422	59.5133	26.6445	5-6	5	-25.615	0.8875	0.665952	0.221548	0.0435	15.3092	0.927563	2.00773	17.8832	11.8391	16.5878	23.7697	4430	5350	39170	3.755		1.7
66	89	2011004PGC129	11-C129-2	49.1026	123.342	-123.342	-2.9	30.5	30.5	6	134	2	2011	2021-03-16	Sandy mud	61.24	17.04	5.875	c. silt	4.977	2.315	v. poorly sorted	-0.197	0.197	f. skew	77.3996	19.7524	57.6473	22.6004	5-6	6	-24.962	0.9385	0.727647	0.210853	0.068	10.7007	0.812667	1.97631	21.5002	12.4508	17.4725	24.6066	4770	5490
67	90	2011004PGC129	11-C129-3	49.1026	123.342	-123.342	-2.9	30.5	30.5	6	134	3.4	2011	2021-03-16	Sandy mud	60.33	20.5	5.608	c. silt	4.779	2.257	v. poorly sorted	-0.293	0.293	f. skew	73.4643	17.119	56.3453	26.5357	5-6	6	-25.083	0.8455	0.616274	0.229226	0.0515	11.9665	0.812623	1.6313	21.8447	15.5167	17.7515	25.3124	4710	6150
68	91	2011004PGC129	11-C129-4	49.1026	123.342	-123.342	-2.9	30.5	30.5	6	134	5.2	2011	2021-03-16	Sandy mud	65.51	19.99	5.645	c. silt	4.746	2.247	v. poorly sorted	-0.236	0.236	f. skew	74.8397	16.8247	58.0149	25.1603	5-6	6	-24.87	0.789	0.583255	0.205745	0.0505	11.5496	0.827394	1.61744	19.5376	14.5126	16.1653	23.4732	4260	5190
69	92	2011004PGC129	11-C129-5	49.1026	123.342	-123.342	-2.9	30.5	30.5	6	134	7.3	2011	2021-03-16	Sandy mud	66.05	19.76	5.661	c. silt	4.73	2.242	v. poorly sorted	-0.257	0.257	f. skew	75.8542	16.9013	58.9529	24.1458	5-6	6	-25.724	0.842	0.629648	0.212352	0.0445	14.1494	0.858266	1.64499	19.7729	15.6605	16.9704	25.7614	4510	5790
70	93	2011004PGC129	11-C129-6	49.1026	123.342	-123.342	-2.9	30.5	30.5	6	134	9	2011	2021-03-16	Muddy sand	260.7	209.1	2.258	f. sand	2.374	1.248	poorly sorted	-0.342	0.342	v.f. skew	11.1965	1.11562	10.0809	88.8035	5-6	5	-26.766	0.2855	0.268248	0.0172524	0.01	26.8248	0.39351	0.950749	13.2477	10.1317	5.2131	9.6327	1040	1790
71	94	2011004PGC129	11-C129-7	49.1026	123.342	-123.342	-2.9	30.5	30.5	6	134	10	2011	2021-03-16	Sand	292	253.1	1.982	m. sand	2.103	1.073	poorly sorted	-0.299	0.299	f. skew	7.99688	0.713375	7.28351	92.0031	5-6	5	-26.196	0.1595	0.0919188	0.0675812	0.0085	10.814	0.385019	0.872025	15.3408	10.1043	5.9065	8.8112	1210	1770
58	95	2006002PGC064	06-C64-1	49.0418	123.32	-123.32	-3.2	30.5	30.5	6	178	0.2	2006	2021-03-16	Sandy mud	87.49	33.18	4.914	v.c. silt	5.066	2.341	v. poorly sorted	-0.311	0.311	v.f. skew	57.4952	12.5833	44.9119	42.5048	0-1	0.5	-24.394	0.7245	0.587312	0.137188	0.0505	11.6299	1.31366	3.23908	7.8882	5.1925	10.3624	16.8189	2020	2970	39170	4.252		12.1
59	96	2006002PGC064	06-C64-2	49.0418	123.32	-123.32	-3.2	30.5	30.5	6	178	1	2006	2021-03-16	Muddy sand	152.1	77.87	3.683	v.f. sand	4.66	2.22	v. poorly sorted	-0.461	0.461	v.f. skew	34.569	7.09538	27.4737	65.4309	0-1	0.5	-24.631	0.558	0.47491	0.0830899	0.0295	16.0986	1.06142	2.36164	9.192	6.8652	9.7566	16.2131	1720	2770
50	97	PAR-91A16	Z1-C	49.1423	123.358	-123.358	-3.4	30.5	30.5	6	192	0.25	1991	2012-05-23	Sandy mud	67.38	14.56	6.102	m. silt	5.212	2.382	v. poorly sorted	-0.156	0.156	f. skew	82.203	21.166	61.037	17.797	1-6	5.1	-23.4713														37168		6	3.44828
55	98	2006002PGC063	06-C63-1	49.1445	123.372	-123.372	-4.5	30.5	30.5	6	166	0.2	2006	2021-03-16	Sandy mud	57.66	11.24	6.476	m. silt	4.33	2.114	v. poorly sorted	-0.048	0.048	symmetrical	87.8977	24.6832	63.2145	12.1023	1-6	5.1	-23.66	0.92075	0.793689	0.127061	0.083	9.56252	1.14491	3.54668	14.7807	7.102	16.9225	25.1885	3600	4530
56	99	2006002PGC063	06-C63-2	49.1445	123.372	-123.372	-4.5	30.5	30.5	6	166	2.2	2006	2021-03-16	Mud	78.87	5.274	7.567	f. silt	5.121	2.356	v. poorly sorted	0.374	-0.374	v.c. skew	90.8359	42.937	47.8989	9.16409	1-6	5.1	-23.258	0.782	0.715928	0.0660725	0.0775	9.23777	1.32025	5.24098	13.8139	5.2806	18.2378	27.6755	3110	4370	39170	2.093		18.1
57	100	2006002PGC063	06-C63-3	49.1445	123.372	-123.372	-4.5	30.5	30.5	6	166	3.2	2006	2021-03-16	Mud	76.81	5.495	7.508	f. silt	5.109	2.353	v. poorly sorted	0.342	-0.342	v.c. skew	91.5431	41.2014	50.3416	8.45695	1-6	5.1	-23.695	0.718	0.577102	0.140898	0.06	9.61837	1.1786	3.5361	15.2983	7.6575	18.0305	27.0777	4220	5420
48	101	PAR-91A07	Z1-B-1	48.9753	123.306	-123.306	-5.6	30.5	30.5	6	183	0.25	1991	2012-05-23	Sandy mud	57.88	23.76	5.296	c. silt	4.7	2.233	v. poorly sorted	-0.435	0.435	f. skew	67.009	16.303	50.706	32.991	6	6	-22.8533														37168		3	5.04732
49	102	PAR-91A07	Z1-B-2	48.9753	123.306	-123.306	-5.6	30.5	30.5	6	183	1.5	1991	2012-05-23	Sandy mud	60.52	18.64	5.745	c. silt	4.758	2.25	v. poorly sorted	-0.314	0.314	v.f. skew	75.013	19.09	55.923	24.987	6	6	-21.0783														37168		4	3.14465
51	103	2006002PGC062	06-C62-1	49.0278	123.408	-123.408	-9.8	30.5	30.5	6	290	0.2	2006	2021-03-16	Mud	44.4	9.534	6.713	m. silt	3.931	1.975	Poorly Sorted	-0.053	0.053	symmetrical	92.3078	28.0149	64.2929	7.69217	1-6	5.1	-23.2	1.3895	1.26703	0.122466	0.172	7.36648	2.02991	5.71323	12.0592	5.8877	24.4791	33.6378	4690	5410
52	104	2006002PGC062	06-C62-2	49.0278	123.408	-123.408	-9.8	30.5	30.5	6	290	2.2	2006	2021-03-16	Sandy mud	76.53	9.883	6.661	m. silt	5.384	2.429	v. poorly sorted	0.113	-0.113	c. skew	89.6648	27.9174	61.7474	10.3352	1-6	5.1	-23.473	1.563	1.24566	0.317338	0.1655	7.52666	1.87669	3.28694	13.1627	10.3987	24.7023	34.1799	4330	5060	39710	2.255		19.1
53	105	2006002PGC062	06-C62-3	49.0278	123.408	-123.408	-9.8	30.5	30.5	6	290	3.3	2006	2021-03-16	Mud	42.93	10.47	6.578	m. silt	4.104	2.037	v. poorly sorted	-0.083	0.083	symmetrical	90.0673	26.9386	63.1287	9.93269	1-6	5.1	-22.768	1.482	1.37185	0.11015	0.161	8.52081	1.912	3.22413	13.0155	10.5444	24.8856	33.9965	4310	4990
54	106	2006002PGC062	06-C62-4	49.0278	123.408	-123.408	-9.8	30.5	30.5	6	290	4.2	2006	2021-03-16	Mud	54.98	8.89	6.814	m. silt	4.115	2.041	v. poorly sorted	0.054	-0.054	symmetrical	90.9181	29.9857	60.9324	9.08192	1-6	5.1	-23.435	1.4545	1.37631	0.0781867	0.1585	8.68336	1.79726	3.47826	12.5647	9.3317	22.582	32.4581	3880	4800
46	107	PAR-91A18	Z1-A-1	49.0242	123.469	-123.469	-14.2	30.5	30.5	6	272	0.25	1991	2012-05-23	Mud	63.94	6.684	7.225	f. silt	7.858	2.974	v. poorly sorted	-0.011	0.011	symmetrical	91.928	36.1	55.828	8.072	1-6	5.1	-22.5803														37168		4	5.30726
47	108	PAR-91A18	Z1-A-2	49.0242	123.469	-123.469	-14.2	30.5	30.5	6	272	2.35	1991	2012-05-23	Sandy mud	81.27	5.063	7.626	f. silt	9.966	3.317	v. poorly sorted	0.104	-0.104	c. skew	89.405	47.631	41.774	10.595	1-6	5.1	-21.8313														37168		4	6.82493
98	109	Cenntenial Beach - Tsawwassen	S1-6	49.0224	123.047	-123.047	--	25	25	5	0	0.025	2019	2019-11-05																								9.87346	9.69003	5.2918	6.9035	52.2484	66.8951	3111.8	4403.42
117	110	Cenntenial Beach - Tsawwassen (2nd run)	S1-6	49.0224	123.047	-123.047	--	25	25	5	0	0.025	2019	2019-11-05																								9.86321	9.56167	3.8234	6.214	37.711	59.4162	2910	4280
78	111	Mud Bay Park	MB21-S1	49.0848	122.862	-122.862	--	25	25	5	0	0.025	2021	2021-04-13	Sandy mud	47.15	28.98	5.109	c. silt	3.516	1.814	Poorly Sorted	-0.441	0.441	v.f. skew	70.9	10.5	60.4	29.1			-21.182	1.0585	0.944086	0.114414	0.1095	8.62179	8.61487	9.54858	4.0101	4.2424	34.5465	40.5089	7150	6660
79	112	Mud Bay Park	MB21-S2	49.0821	122.866	-122.866	--	24	24	5	0	0.025	2021	2021-04-13	Muddy sand	74.93	43.83	4.512	v.c. silt	3.87	1.952	Poorly Sorted	-0.472	0.472	v.f. skew	49.4	9.1	40.3	50.6			-20.832	1.1575	0.749393	0.408107	0.1165	6.43256	4.71112	6.79302	2.6547	3.2269	12.5066	21.9204	1290	2430	39170	2.389		39.7
96	113	Mud Bay Park	S1-4	49.0864	122.861	-122.861	--	28	28	6	0	0.025	2019	2019-11-05																								2.29073	3.33839	8.0522	7.8613	18.4454	26.2441	997.558	2435.28
115	114	Mud Bay Park (2nd run)	S1-4	49.0864	122.861	-122.861	--	28	28	6	0	0.025	2019	2019-11-05																								2.19986	3.26781	6.1852	7.2446	13.6066	23.674	946	2320
80	115	Mud Bay Park - Serpentine PB	MB21-S3	49.0827	122.869	-122.869	--	23	23	5	0	0	2021	2021-04-13	Muddy sand	81	45.16	4.469	v.c. silt	3.958	1.985	Poorly Sorted	-0.451	0.451	v.f. skew	48.3	9.1	39.2	51.7			-21.548	1.6485	1.08328	0.565219	0.144	7.52278	16.8485	35.5357	2.5803	3.1799	43.4741	113	9540	24000
81	116	Mud Bay Park - tidal creek PB	MB21-S4	49.0857	122.867	-122.867	--	26	26	6	0	0	2021	2021-04-13	Sandy mud	63.38	43.78	4.514	v.c. silt	3.122	1.643	Poorly Sorted	-0.446	0.446	v.f. skew	55.2	7.1	48.1	44.8			-20.918	0.7865	0.605272	0.181228	0.0835	7.24876	5.61756	9.14914	2.4179	2.6137	13.5827	23.9131	1340	2720
85	117	Serpentine River	X-U1-1	49.0817	122.853	-122.853	--	22 (18-25)	21.5	5	3	0.05	2020	2020-08-13	Muddy sand	166.9	88.85	3.493	v.f. sand	4.408	2.14	v. poorly sorted	-0.423	0.423	v.f. skew	32.355	5.981	26.374	67.645			-23.127	4.63117	1.49057	3.1406	0.142	10.497	26.2152	73.8556	4.9208	7.6636	129	566	27800	115100
86	118	Serpentine River	X-C3-1	49.08	122.858	-122.858	--	22 (18-25)	21.5	5	3	0.05	2020	2020-08-13	Muddy Sand	186.8	136	2.879	f. sand	2.806	1.488	Poorly Sorted	-0.179	0.179	f. skew	18.663	2.127	16.536	81.337			-22.631	1.185	1.02795	0.157046	0.105	9.79003	4.62193	6.69596	3.2785	3.6808	15.153	24.6465	1440	2430
97	119	White Rock - tidal creek	S1-5	49.0164	122.778	-122.778	--	15	15	3	0	0.025	2019	2019-11-05																								2.8231	3.11511	8.5908	9.3569	24.2527	29.1478	1335.78	2255.18
116	120	White Rock - tidal creek (2nd run)	S1-5	49.0164	122.778	-122.778	--	15	15	3	0	0.025	2019	2019-11-05																								2.84736	3.17642	6.17	8.6927	17.5682	27.6117	1270	2240
82	121	Port Moody Inlet - Old Mill Site	PoM21-S1	49.2853	122.839	-122.839	--	24	24	5	0	0	2021	2021-04-14	Muddy sand	135.2	72.57	3.784	v.f. sand	3.716	1.894	Poorly Sorted	-0.202	0.202	f. skew	39.7	4.8	34.9	60.3			-24.173	2.47	2.38127	0.0887318	0.1405	16.9485	7.70048	9.57457	2.5454	2.4984	19.6008	23.9211	3550	3300
83	122	Port Moody Inlet - Old Mill Site	PoM21-S2	49.2834	122.84	-122.84	--	20	20	4	0	0	2021	2021-04-14	Sandy mud	103.2	43.08	4.537	v.c. silt	4.379	2.131	v. poorly sorted	-0.145	0.145	f. skew	59.9	8	51.9	40.1			-24.591	2.868	2.5929	0.2751	0.192	13.5047	6.97298	7.16449	2.8384	3.6003	19.7921	25.7943	2340	2470	39170	2.158		32.3
84	123	Port Moody Inlet - Old Mill Site	PoM21-S3	49.2848	122.843	-122.843	--	19	19	4	0	0	2021	2021-04-14	Muddy sand	151	83.93	3.575	v.f. sand	3.83	1.938	Poorly Sorted	-0.208	0.208	f. skew	36.5	4.6	31.9	63.5			-24.581	2.24	2.14887	0.091125	0.131	16.4036	5.35789	5.74895	2.3982	3.3332	12.8493	19.1624	1230	1820
93	124	Port Moody Inlet - Rocky Point	S1-1	49.2801	122.848	-122.848	--	22	22	5	0	0.025	2019	2019-11-05																								1.88371	1.92752	7.2139	9.5295	13.5889	18.3683	757.312	1749.3
112	125	Port Moody Inlet - Rocky Point (2nd run)	S1-1	49.2801	122.848	-122.848	--	22	22	5	0	0.025	2019	2019-11-05																								1.62055	1.78839	5.8877	9.4045	9.5413	16.8189	712	1690
		aRiver km in Strait of Georgia taken relative to dyke at 8.4 River km. River km values of "--" indicate sample not directly connected to Fraser River
		bsalinity measurements taken at time of sampling or from literature. Ranges are approximate
		c0 m water depth = intertidal or bar top sample \ water depths for cored intervals indicate top of core
		Grain size measurements acquired using a Malvern Mastersizer 2000 at Simon Fraser University and analyzed in GRADISTATv9.1 (n = 97)
		Bioturbation index values are non-linear (0 to 6) and are estimates based off field observations and x-radiographs (n = 56)
		d13C only analyses done at Pacific Centre for Isotopic and Geochemical Research at the U. British Columbia, (n=48). d13C and Carbon + Nitrogen analyses were completed at National Taiwan U. (n=42)
		Analyses completed at the State Key Laboratory of Estuarine and Coastal Research, East China Normal University, China (n = 75)
		Dinoflagellate cyst counts taken from Czarnecki et al. (2014) [n = 45] and samples analyzed at U. Minnesota [n=12]
[truncated: 13 more columns]

## Sheet: Grain Size
	Record number	Sample Name	SOP Name	Analysis date and time	Obscuration	D [3, 2] - Surface weighted mean	D [4, 3] - Volume weighted mean	d (0.1)	d (0.2)	d (0.5)	d (0.8)	d (0.9)	Result Below User Sizes (Sizes in um)
													0.977	1.25	1.953	2.5	3.906	5	7.813	10	15.625	20	25	30	31.25	40	46.875	50	62.5	75	93.75	100	125	150	187.5	200	250	300	400	500	600	700	750	800	900	1000	1100	1200	1250
1	12	06-C62-4 - Average	Shahin 2018-06 SOP	Saturday, April 10, 2021 1:13:07 PM	57.81	3.296	54.376	1.235	2.37	9.302	32.867	58.246	7.34033	10.1531	16.6398	20.9805	29.9857	35.4344	45.7842	51.7788	62.9292	68.9481	74.1153	78.097	78.9562	83.8566	86.6797	87.7384	90.9181	92.8983	94.5453	94.8747	95.5943	95.8274	95.8574	95.8574	95.8574	95.8939	96.1881	96.5436	96.9226	97.3122	97.5067	97.6988	98.0688	98.411	98.7195	98.9917	99.1134
2	20	06-C63-2 - Average	Shahin 2018-06 SOP	Saturday, April 10, 2021 1:39:21 PM	66.64	2.196	78.37	0.814	1.463	5.099	17.819	49.611	12.7542	16.994	26.045	31.7143	42.937	49.4786	61.2374	67.4722	77.5362	81.9209	84.9705	86.8506	87.2059	88.935	89.7505	90.0329	90.8359	91.3312	91.7764	91.8752	92.119	92.2288	92.2336	92.2336	92.2502	92.4042	92.8834	93.5366	94.282	95.0556	95.4378	95.8113	96.5188	97.1604	97.7289	98.2228	98.442
3	24	06-C63-3 - Average	Shahin 2018-06 SOP	Saturday, April 10, 2021 1:52:26 PM	69.13	2.246	76.322	0.827	1.511	5.514	18.901	43.701	12.4434	16.5164	25.1552	30.537	41.2014	47.4774	59.0259	65.3714	76.1011	81.0451	84.6252	86.8977	87.3314	89.4345	90.3899	90.7069	91.5431	91.9907	92.3321	92.3988	92.5281	92.536	92.536	92.536	92.5466	92.6597	93.0903	93.7143	94.4385	95.193	95.5658	95.9299	96.6189	97.243	97.7954	98.2749	98.4877
4	16	06-C65-4 - Average	Shahin 2018-06 SOP	Saturday, April 10, 2021 1:26:38 PM	51.38	7.927	86.417	3.366	9.669	51.683	118.708	168.729	2.80951	3.85665	6.24579	7.83777	11.1792	13.2745	17.5963	20.4038	26.3695	30.0859	33.7135	36.9769	37.7602	43.0844	47.1767	49.0163	56.1681	62.7884	71.3418	73.7949	81.7331	87.1565	92.0814	93.1452	95.7381	96.8874	97.718	98.0299	98.2553	98.4777	98.591	98.7042	98.9232	99.1239	99.3013	99.4542	99.5216
5	4	06-C65-5 - Average	Shahin 2018-06 SOP	Saturday, April 10, 2021 12:29:29 PM	52.54	6.997	82.402	2.761	7.141	40.015	106.219	156.412	3.07194	4.30055	7.18518	9.14255	13.275	15.8596	21.1426	24.5357	31.6401	35.9684	40.0791	43.6496	44.4872	49.9908	54.0307	55.8043	62.505	68.4937	75.9894	78.0925	84.7489	89.1454	92.9981	93.808	95.7444	96.5955	97.259	97.5702	97.8242	98.0802	98.2112	98.3427	98.6011	98.844	99.065	99.261	99.3489
6	32	11-C129-1 - Average	Shahin 2018-06 SOP	Saturday, April 10, 2021 2:18:06 PM	41.6	6.573	52.445	2.648	6.519	30.076	76.294	109.592	3.24978	4.52015	7.47409	9.49002	13.8422	16.6451	22.5382	26.3959	34.6582	39.9326	45.1934	49.9316	51.0548	58.3774	63.5292	65.7017	73.3555	79.4511	86.1326	87.8235	92.6301	95.2997	97.2113	97.5451	98.2182	98.4695	98.7655	99.029	99.2564	99.4452	99.5268	99.5997	99.722	99.8196	99.8869	99.9282	99.9454
7	40	11-C129-2 - Average	Shahin 2018-06 SOP	Saturday, April 10, 2021 2:43:15 PM	60.59	4.775	60.394	1.77	3.975	21.387	68.669	104.826	4.88837	6.75577	11.0463	13.8917	19.7524	23.3172	30.323	34.6292	43.3297	48.5415	53.4803	57.7359	58.7229	65.005	69.3151	71.1151	77.3996	82.3567	87.7367	89.0847	92.8579	94.8777	96.2324	96.4505	96.8537	97.0024	97.2764	97.6059	97.9366	98.2488	98.3962	98.5371	98.7975	99.0274	99.2271	99.3979	99.4728
8	36	11-C129-3 - Average	Shahin 2018-06 SOP	Saturday, April 10, 2021 2:30:31 PM	54.89	5.414	59.415	2.021	4.938	28.261	76.448	110.886	4.31938	5.95729	9.67505	12.1173	17.119	20.1593	26.1761	29.9205	37.6398	42.4305	47.1686	51.4517	52.4733	59.2155	64.0513	66.1124	73.4643	79.3997	85.9533	87.6139	92.3156	94.8885	96.6719	96.9694	97.5314	97.7168	97.9618	98.2298	98.491	98.7323	98.8449	98.9518	99.1471	99.3169	99.4616	99.583	99.6361
9	8	11-C129-4 - Average	Shahin 2018-06 SOP	Saturday, April 10, 2021 12:57:36 PM	59.73	5.5	64.618	2.11	5.001	25.857	74.316	111.737	4.07775	5.64179	9.26931	11.7086	16.8247	19.9979	26.3898	30.4336	38.8782	44.1153	49.1984	53.6605	54.7044	61.4104	66.0569	68.0055	74.8397	80.2642	86.1991	87.6985	91.9472	94.2871	95.9379	96.2214	96.7848	96.9983	97.2892	97.5926	97.8954	98.1887	98.3307	98.4684	98.7283	98.9629	99.1702	99.3499	99.4295
10	28	11-C129-5 - Average	Shahin 2018-06 SOP	Saturday, April 10, 2021 2:04:58 PM	61.74	5.348	65.181	2.039	5.011	26.348	71.473	106.727	4.37961	5.98971	9.60631	11.9762	16.9013	19.9722	26.2153	30.1682	38.3995	43.5673	48.7088	53.3437	54.4427	61.5874	66.5664	68.6472	75.8542	81.4168	87.2664	88.6941	92.5905	94.6046	95.9272	96.1412	96.5608	96.7486	97.0831	97.4318	97.763	98.0756	98.2255	98.3709	98.645	98.8933	99.1134	99.3049	99.3899
11	44	11-C129-6 - Average	Shahin 2018-06 SOP	Saturday, April 10, 2021 2:56:08 PM	30.95	67.046	259.293	55.429	113.608	238.116	389.647	484.333	0.008127	0.113173	0.40755	0.625781	1.11562	1.43402	2.10568	2.54537	3.49272	4.14209	4.88204	5.6602	5.86153	7.3324	8.5247	9.06651	11.1965	13.267	16.4029	17.4939	22.2554	27.7345	36.9773	40.2025	52.9591	64.43	81.3832	91.1607	96.227	98.6401	99.2728	99.6594	99.9766	100	100	100	100
12	4	BRP21-S2 - Average	Shahin 2018-06 SOP	Wednesday, May 26, 2021 8:22:34 AM	34.13	14.589	223.232	7.63	20.747	120.826	418.188	575.572	1.32792	1.85397	3.0828	3.94046	5.88216	7.20872	10.1793	12.2204	16.7027	19.5563	22.3381	24.7787	25.3502	29.0523	31.687	32.8201	36.9883	40.6069	45.0993	46.377	50.6295	53.9262	58.0091	59.2742	64.2513	69.2204	78.497	85.8668	91.0981	94.5816	95.8258	96.8106	98.1933	99.0226	99.5096	99.7863	99.8628
13	8	MB21-S3 - Average	Shahin 2018-06 SOP	Wednesday, May 26, 2021 8:46:20 AM	28.7	10.02	79.652	4.46	15.569	65.218	125.502	166.5	2.12371	2.97568	4.99071	6.35904	9.13798	10.7489	13.7966	15.7275	20.0394	22.9039	25.8369	28.6165	29.3069	34.2692	38.3983	40.3356	48.2727	56.0776	66.6193	69.7103	79.833	86.7718	92.97	94.2743	97.3323	98.5734	99.3559	99.606	99.7604	99.8801	99.931	99.9698	100	100	100	100	100
14	12	MB21-S2 - Average	Shahin 2018-06 SOP	Wednesday, May 26, 2021 8:58:39 AM	32.01	9.765	73.577	4.51	15.029	63.481	120.894	156.643	2.26294	3.13818	5.12255	6.43056	9.08759	10.668	13.7793	15.8144	20.4571	23.5765	26.7431	29.6763	30.3931	35.4378	39.556	41.4801	49.3766	57.2092	67.9124	71.0736	81.4645	88.5654	94.7723	96.0324	98.7992	99.7216	100	100	100	100	100	100	100	100	100	100	100
15	16	BRP21-S3 - Average	Shahin 2018-06 SOP	Wednesday, May 26, 2021 9:11:07 AM	26.3	16.561	102.021	10.686	30.392	94.957	159.054	199.139	1.1404	1.6001	2.67494	3.41858	5.0289	6.04142	8.12099	9.55627	13.101	15.5661	17.9246	19.8613	20.2986	23.1494	25.4701	26.6204	32.0063	38.5131	49.3	52.9069	66.225	76.8605	87.6788	90.1572	96.2897	98.8196	99.9663	100	100	100	100	100	100	100	100	100	100
16	20	FR21-S3-SS1 (surface) - Average	Shahin 2018-06 SOP	Wednesday, May 26, 2021 9:24:36 AM	32.25	11.335	50.425	6.665	18.581	45.406	78.207	98.876	1.77634	2.46362	3.96963	4.93862	6.95811	8.26146	11.0877	12.9992	17.5296	21.2543	26.1079	31.5872	33.0302	43.5334	51.7157	55.2756	67.9785	77.8949	88.0306	90.3922	96.3648	98.8931	99.9184	99.9811	100	100	100	100	100	100	100	100	100	100	100	100	100
17	24	MB21-S1 - Average	Shahin 2018-06 SOP	Wednesday, May 26, 2021 9:36:59 AM	30.68	8.33	46.135	3.671	10.571	40.555	75.44	96.697	2.52271	3.51023	5.77696	7.29374	10.4744	12.4715	16.6263	19.3402	25.2362	29.3324	34.0371	38.983	40.257	49.4134	56.536	59.649	70.8569	79.7303	88.9281	91.0925	96.6121	98.9741	99.93	99.9839	100	100	100	100	100	100	100	100	100	100	100	100	100
18	28	FR21-S2-SS1 - Average	Shahin 2018-06 SOP	Wednesday, May 26, 2021 9:49:40 AM	41.05	8.136	56.821	3.585	10.178	39.062	82.643	114.42	2.61038	3.61179	5.89928	7.43052	10.6686	12.7141	16.9655	19.7812	26.2449	30.9107	36.0894	41.1656	42.4157	50.8774	57.0343	59.6567	68.9437	76.3313	84.35	86.3565	91.9735	94.9991	97.0752	97.423	98.1083	98.3856	98.8012	99.1812	99.4755	99.6853	99.7656	99.8296	99.9225	99.9784	100	100	100
19	32	PoM21-S3 - Average	Shahin 2018-06 SOP	Wednesday, May 26, 2021 10:02:19 AM	23.15	18.207	149.709	12.888	31.689	93.116	235.857	367.116	1.02245	1.45303	2.45346	3.13642	4.57801	5.46395	7.25665	8.46495	11.4362	13.7307	16.3825	19.0799	19.7599	24.5587	28.3127	29.9949	36.4732	42.4266	50.2424	52.5539	60.4871	66.6756	73.6398	75.5112	81.4858	85.8101	91.5742	95.0276	97.12	98.3923	98.8265	99.16	99.6066	99.8632	99.9703	99.9928	100
20	36	BRP21-S1 - Average	Shahin 2018-06 SOP	Wednesday, May 26, 2021 10:15:06 AM	23.86	12.266	183.592	6.305	15.209	66.102	383.989	548.329	1.56679	2.18748	3.62413	4.61737	6.83677	8.34355	11.8153	14.357	20.4196	24.5269	28.6002	32.1514	32.974	38.1858	41.7624	43.2672	48.6332	53.0574	58.147	59.485	63.4435	65.8526	68.1005	68.7141	71.2341	74.2322	81.1097	87.4559	92.3029	95.6284	96.8172	97.7431	98.9844	99.6754	99.9452	99.9889	100
21	40	PoM21-S1 - Average	Shahin 2018-06 SOP	Wednesday, May 26, 2021 10:28:39 AM	21.84	16.446	133.843	11.673	29.176	81.77	189.186	310.583	1.21606	1.67578	2.69764	3.36899	4.76004	5.63259	7.55018	8.94998	12.39	14.8939	17.6708	20.4648	21.1727	26.2677	30.3905	32.2731	39.6673	46.5584	55.539	58.1486	66.8293	73.1906	79.7662	81.4093	86.2779	89.4618	93.3885	95.6917	97.1531	98.1236	98.485	98.7826	99.2291	99.5248	99.7166	99.8369	99.8757
22	44	PoM21-S2 - Average	Shahin 2018-06 SOP	Wednesday, May 26, 2021 10:41:24 AM	25.06	10.377	102.208	5.501	15.732	48.584	116.636	282.021	2.04884	2.81616	4.52187	5.64031	7.95962	9.40442	12.4578	14.5919	19.9006	24.015	28.7596	33.5181	34.6999	42.7493	48.62	51.1164	59.9148	66.8502	74.3135	76.1762	81.4346	84.4132	86.8391	87.3813	89.0664	90.5118	93.2293	95.5033	97.1886	98.3485	98.77	99.1035	99.5634	99.829	99.946	99.985	100
23	48	GP21-S2 - Average	Shahin 2018-06 SOP	Wednesday, May 26, 2021 10:53:44 AM	45.06	4.243	28.364	1.691	3.765	12.836	28.76	42.089	5.34502	7.23663	11.4975	14.3534	20.5704	24.7549	34.4565	41.5093	57.4114	67.0172	75.2917	81.3191	82.5504	88.9234	92.0097	93.0457	95.7341	97.0638	97.9272	98.0647	98.292	98.305	98.305	98.305	98.305	98.3382	98.5963	98.8771	99.1325	99.3517	99.4472	99.5325	99.6747	99.7883	99.8643	99.9101	99.9276
24	52	GP21-S1 - Average	Shahin 2018-06 SOP	Wednesday, May 26, 2021 11:06:46 AM	34.86	5.795	38.477	2.383	5.748	21.087	52.184	75.895	3.77645	5.17344	8.32175	10.4295	15.0063	18.0629	24.9823	29.8848	41.0505	48.3515	55.471	61.5533	62.9367	71.3366	76.6001	78.6657	85.2468	89.7416	93.8994	94.8152	97.0593	98.008	98.4773	98.532	98.6054	98.6862	98.9596	99.2155	99.4078	99.5533	99.6144	99.6692	99.7633	99.8394	99.8997	99.9487	99.9676
25	56	MB21-S4 - Average	Shahin 2018-06 SOP	Wednesday, May 26, 2021 11:22:22 AM	27.66	11.684	62.079	6.715	20.355	56.88	97.14	122.054	1.79509	2.49275	4.04631	5.0503	7.07488	8.31802	10.9946	12.8635	17.024	19.7834	22.8831	26.2737	27.1858	34.3138	40.5808	43.5202	55.1565	65.6673	78.1677	81.4461	90.8422	95.8987	99.0828	99.5173	100	100	100	100	100	100	100	100	100	100	100	100	100
26	60	BRP21-S4 - Average	Shahin 2018-06 SOP	Wednesday, May 26, 2021 11:35:14 AM	37.43	7.524	60.588	3.282	8.201	37.102	99.323	140.084	2.83664	3.89589	6.30513	7.93222	11.4931	13.8844	19.3028	23.1038	31.4241	36.5067	41.2125	45.1526	46.0561	51.8261	55.9364	57.7236	64.4456	70.4692	78.0746	80.2226	87.0499	91.5572	95.4467	96.2431	98.0647	98.7812	99.2549	99.4584	99.6163	99.7525	99.8121	99.8645	99.9497	99.9919	100	100	100
27	64	FR21-S3-SS2 (55 cm depth) - Average	Shahin 2018-06 SOP	Wednesday, May 26, 2021 11:48:33 AM	40.69	9.417	63.341	4.634	13.546	43.971	84.322	113.56	2.21714	3.06056	4.96413	6.2201	8.8562	10.535	14.1003	16.488	21.9483	25.9899	30.7429	35.7215	36.993	45.9902	52.8536	55.8295	66.4997	74.9997	84.0557	86.2675	92.2552	95.2689	97.1381	97.4154	97.8922	98.0661	98.4157	98.7765	99.0633	99.2802	99.3695	99.4483	99.5803	99.6862	99.7659	99.8204	99.8426
28	68	FR21-S1-SS1 - Average	Shahin 2018-06 SOP	Wednesday, May 26, 2021 12:00:51 PM	27.11	9.625	55.643	4.686	13.09	45.144	91.377	120.873	2.09635	2.91372	4.79971	6.07314	8.76539	10.4604	14.0572	16.5752	22.7132	27.1928	32.0471	36.7042	37.8445	45.6148	51.4401	53.9898	63.444	71.5359	81.0362	83.5528	90.9726	95.2624	98.357	98.8783	99.8095	99.9812	100	100	100	100	100	100	100	100	100	100	100
29	72	FR21-S4-SS1 (20 cm depth) - Average	Shahin 2018-06 SOP	Wednesday, May 26, 2021 12:13:29 PM	29.39	25.234	217.889	18.164	53.664	196.03	350.561	446.346	0.677843	1.00812	1.79616	2.34056	3.51783	4.2758	5.86306	6.89325	9.11683	10.6118	12.2068	13.7327	14.1046	16.5916	18.3813	19.1442	21.9107	24.3447	27.7629	28.9096	33.7775	39.1901	47.9701	50.9442	62.3256	72.1077	85.8782	93.4526	97.2545	99.0265	99.4855	99.7629	99.9844	100	100	100	100
30	76	FR21-S4-SS2 (surface) - Average	Shahin 2018-06 SOP	Wednesday, May 26, 2021 12:27:48 PM	29.91	12.548	87.689	7.048	21.786	62.82	128.371	189.858	1.61167	2.2653	3.75737	4.74442	6.78341	8.04541	10.6488	12.3593	16.1706	18.8884	22.0515	25.4264	26.3062	32.801	38.1146	40.5252	49.7761	57.9782	67.934	70.657	79.1099	84.6593	89.7643	90.935	94.1651	96.0901	98.2151	99.2302	99.7067	99.9159	99.9644	100	100	100	100	100	100
		Sample Name	SOP Name	Analysis date and time	Obscuration	D [3, 2] - Surface weighted mean	D [4, 3] - Volume weighted mean	d (0.1)		d (0.5)		d (0.9)	Result Between User Sizes (Sizes in um)
													0.02	0.488	0.977	1.953	3.906	5.86	7.8125	11.719	15.625	23.4375	31.25	46.875	62.5	78.125	93.75	109.375	125	156.25	187.5	218.75	250	312.5	375	437.5	500	625	750	875	1000	1250	1500	1750	2000
12	Z5-C-3	MMI-12-T1-S1 - Average	shahin test run	Wednesday, July 18, 2012 10:02:56 AM	9.77	87.603	184.396	86.745		174.204		303.664		0	0	0.081357	0.487255	0.419649	0.298179	0.396326	0.434983	1.23763	1.17195	1.00208	0.542167	1.95589	4.04126	5.90782	7.19811	15.8975	15.1212	12.6887	9.8828	12.5189	5.90694	2.29534	0.505046	0.008821	0	0	0	0	0	0	0
13	Z5-C-2	MMI-12-T2-S2 - Average	shahin test run	Wednesday, July 18, 2012 10:15:05 AM	32.33	12.655	80.253	7.262		49.342		196.844		0.3501	1.06818	1.87657	2.81748	2.33156	2.15031	4.05811	3.97058	7.99978	7.82064	13.6898	10.5172	7.83995	5.87717	4.49092	3.5158	5.14297	3.60351	2.66964	2.02989	2.74895	1.59814	0.903406	0.49128	0.373943	0.06412	0	0	0	0	0	0
14	Z5-C-1	MMI-12-T3-S3 - Average	shahin test run	Wednesday, July 18, 2012 10:28:14 AM	36.3	15.758	130.624	8.856		88.125		317.069		0.271644	0.816029	1.51324	2.43548	2.06811	1.91419	3.55146	3.259	5.77697	4.94911	8.12459	6.57461	5.56822	4.85787	4.33645	3.94235	7.00654	6.08079	5.26039	4.47888	6.81394	4.45699	2.75901	1.62528	1.36847	0.190392	0	0	0	0	0	0
15	Z5-B-2	FHB-12-T1-S1 - Average	shahin test run	Wednesday, July 18, 2012 9:24:17 AM	10.53	95.525	164.822	87.991		155.942		259.859		0	0	0	0.428213	0.326947	0.178826	0.253528	0.428607	1.13106	0.640988	0.05387	0.40894	2.79405	5.8435	8.27609	9.65613	19.7638	16.8088	12.4818	8.5148	8.7288	2.78472	0.496564	0	0	0	0	0	0	0	0	0
16	Z5-B-3	FHB-12-T2-S2 - Average	shahin test run	Wednesday, July 18, 2012 9:37:33 AM	31	8.076	43.176	3.891		28.325		87.158		0.629647	1.70787	3.04254	4.65076	3.95389	3.69896	6.90729	6.48263	12.0694	10.6601	16.3288	10.5737	6.64912	4.17289	2.63326	1.6742	1.77198	0.771987	0.371104	0.203284	0.221503	0.136271	0.105204	0.088647	0.144687	0.115249	0.075161	0.051096	0.079318	0.029435	0	0
17	Z5-B-1	FHB-12-T3-S3 - Average	shahin test run	Wednesday, July 18, 2012 9:49:35 AM	8.31	97.222	166.308	86.005		155.96		266.296		0	0	0	0.410218	0.285452	0.149121	0.255093	0.436831	1.04954	0.56172	0.052555	0.760203	3.27249	6.13961	8.30059	9.45337	19.0399	16.1304	12.0906	8.41073	9.03669	3.26754	0.86941	0.027901	0	0	0	0	0	0	0	0
18	Z5-A-1	MHB-12-T1-S1 - Average	shahin test run	Wednesday, July 18, 2012 10:40:39 AM	47.24	6.741	47.078	3.104		23.159		91.674		0.877922	2.1343	3.62399	5.43534	4.77708	4.6306	8.70001	7.69688	12.5124	9.50989	13.131	8.29707	5.43834	3.64003	2.46582	1.68319	1.95622	0.950988	0.483078	0.259161	0.246132	0.130931	0.112899	0.117296	0.246713	0.234197	0.199548	0.158692	0.21241	0.111444	0.017027	0.009475
19	Z5-A-2	MHB-12-T2-S2 - Average	shahin test run	Wednesday, July 18, 2012 10:57:05 AM	25.2	11.729	96.235	5.966		51.085		225.655		0.356389	1.11705	2.03944	3.34257	2.98686	2.84519	5.27729	4.69279	7.90421	6.49507	10.499	8.45296	6.97126	5.73068	4.68015	3.81107	5.66112	3.87611	2.75902	2.03627	2.74978	1.70669	1.10589	0.736835	0.85276	0.439962	0.257836	0.17387	0.206271	0.125644	0.075239	0.034778
20	Z5-A-3	MHB-12-T3-S3 - Average	shahin test run	Wednesday, July 18, 2012 11:08:12 AM	40.94	9.246	63.927	4.825		36.478		122.517		0.586777	1.48927	2.49384	3.80188	3.44379	3.38392	6.41933	5.7506	9.71873	8.09964	13.2809	10.4139	8.00582	5.99064	4.38916	3.16907	3.881	1.96079	0.99621	0.515134	0.434864	0.17707	0.123433	0.116317	0.23009	0.213398	0.18742	0.160926	0.250101	0.168265	0.100774	0.046861
21	Z4-C-4	PBS-12-T1-S1 - Average	shahin test run	Wednesday, July 18, 2012 11:18:52 AM	34.49	11.304	63.81	5.964		48.04		134.444		0.413246	1.18313	2.13057	3.33519	2.79629	2.57278	4.69799	4.22635	7.58713	7.01853	13.1148	11.5899	9.61206	7.58411	5.7854	4.31584	5.48629	2.8859	1.50293	0.779677	0.618874	0.18967	0.093699	0.078744	0.147651	0.11724	0.072065	0.031208	0.032738	0	0	0
22	Z4-C-3	PBS-12-T2-S2 - Average	shahin test run	Wednesday, July 18, 2012 11:29:00 AM	25.64	11.3	67.455	5.514		52.039		147.709		0.369831	1.1553	2.22065	3.6788	3.09945	2.8052	4.94574	4.19436	6.89885	5.9404	11.1284	10.4945	9.30076	7.74962	6.18801	4.80666	6.44385	3.64472	2.04552	1.15023	1.02694	0.356361	0.150088	0.072965	0.073944	0.047601	0.011162	0	0	0	0	0
23	Z4-C-2	PBS-12-T3-S3 - Average	shahin test run	Wednesday, July 18, 2012 11:39:02 AM	43.42	5.635	40.07	2.42		16.786		74.966		0.992603	2.58085	4.55116	7.15365	6.39142	6.08918	10.9245	8.99124	13.1686	8.85475	10.8424	6.22318	3.891	2.53185	1.67668	1.11978	1.26379	0.596879	0.305282	0.173622	0.193804	0.127176	0.112161	0.109835	0.215639	0.198971	0.17141	0.143954	0.18955	0.115969	0.068113	0.031053
24	Z4-C-1	PBS-12-T4-S4 - Average	shahin test run	Wednesday, July 18, 2012 11:49:31 AM	39.16	6.209	34.586	2.807		18.298		73.116		0.852989	2.22791	3.96348	6.43393	5.96117	5.80151	10.6187	8.93674	13.51	9.46036	12.0357	7.02984	4.35101	2.77472	1.79818	1.17702	1.29613	0.594074	0.29606	0.164072	0.169554	0.092305	0.026338	0.021107	0.039918	0.060004	0.046719	0.039961	0.085387	0.068947	0.044513	0.02169
25	Z4-B-1	AFB-12-T1-S1 - Average	shahin test run	Wednesday, July 18, 2012 11:59:34 AM	31.73	7.643	34.848	3.629		26.241		77.955		0.672875	1.80721	3.18151	4.98318	4.2948	4.02444	7.5199	6.95671	12.5102	10.7015	16.2077	10.5535	6.64287	4.09889	2.48594	1.48079	1.35438	0.40425	0.119393	0	0	0	0	0	0	0	0	0	0	0	0	0
26	Z4-B-2	AFB-12-T2-S2 - Average	shahin test run	Wednesday, July 18, 2012 12:10:44 PM	72.9	4.761	56.769	1.916		21.184		85.223		1.87765	3.24425	5.03733	6.64811	5.07264	4.52831	8.08225	7.01474	11.524	9.01068	12.8291	8.18719	5.23805	3.3362	2.1071	1.31648	1.30757	0.474021	0.171514	0.045876	0.008399	0.098394	0.143038	0.16913	0.377805	0.384964	0.360002	0.318872	0.49705	0.323165	0.180957	0.085183
27	Z4-B-3	AFB-12-T3-S3 - Average	shahin test run	Wednesday, July 18, 2012 12:58:38 PM	34.28	6.884	45.945	3.116		22.645		79.48		0.756184	2.03374	3.65931	5.68579	4.93116	4.69045	8.71479	7.76071	12.9409	10.1237	14.15	8.74549	5.4445	3.39949	2.11873	1.31338	1.30171	0.480565	0.178579	0.072272	0.026499	0.021474	0.057426	0.081638	0.173438	0.177236	0.173361	0.162379	0.271392	0.188956	0.112804	0.051832
28	Z4-B-4	AFB-12-T4-S4 - Average	shahin test run	Wednesday, July 18, 2012 1:08:38 PM	40.52	6.504	48.251	2.969		20.34		66.577		0.843783	2.17588	3.7779	5.81188	5.08571	4.90839	9.40336	8.67636	14.719	11.2374	14.3957	7.64658	4.05707	2.14827	1.11724	0.553697	0.328249	0	0	0	0.060477	0.20518	0.270026	0.295223	0.571724	0.477385	0.365943	0.270332	0.336525	0.173288	0.060328	0.027078
29	Z4-B-5	AFB-12-T5-S5 - Average	shahin test run	Wednesday, July 18, 2012 1:18:41 PM	39.53	6.218	30.134	2.81		18.97		57.59		0.879178	2.28599	3.97286	6.07012	5.32061	5.17716	9.98292	9.2009	15.4458	11.5904	14.4767	7.41909	3.79971	1.94494	0.980698	0.473721	0.282303	0	0	0	0.028674	0.09289	0.088326	0.073332	0.107801	0.051171	0.037634	0.040125	0.071499	0.054792	0.034212	0.016396
30	Z4-A	RRB-12-T1-S1 - Average	shahin test run	Wednesday, July 18, 2012 2:42:47 PM	25.22	19.224	77.045	15.365		63.811		143.919		0.168224	0.680895	1.18655	1.66254	1.30277	1.17457	2.07053	1.87972	4.22213	5.58391	14.1813	14.7203	12.7961	10.1797	7.71305	5.67623	7.03052	3.53459	1.74409	0.853225	0.638338	0.215092	0.146999	0.140856	0.248837	0.160084	0.076788	0.012023	0	0	0	0
31	Z4-A-5	RRB-12-T2-S2 - Average	shahin test run	Wednesday, July 18, 2012 2:54:39 PM	28.75	8.143	42.178	3.899		28.217		91.431		0.608173	1.67061	2.98466	4.75105	4.0753	3.76977	7.00918	6.55356	12.0148	10.3905	15.7029	10.2165	6.55053	4.21902	2.74376	1.80601	2.02947	0.987816	0.542999	0.338478	0.409198	0.247048	0.164356	0.114321	0.090589	0.009444	0	0	0	0	0	0
32	Z4-A-4	RRB-12-T3-S3 - Average	shahin test run	Wednesday, July 18, 2012 3:05:42 PM	32.9	8.176	51.98	3.821		29.724		130.834		0.618076	1.66837	3.01847	4.88942	4.19469	3.82339	6.91447	6.2518	11.0525	9.23051	13.5228	8.71885	5.82059	4.10651	3.05243	2.36472	3.42583	2.32714	1.62249	1.13324	1.3219	0.596752	0.244701	0.073389	0.007031	0	0	0	0	0	0	0
33	Z4-A-3	RRB-12-T4-S4 - Average	shahin test run	Wednesday, July 18, 2012 3:16:16 PM	28.29	8.515	47.084	4.037		31.074		111.453		0.57667	1.5886	2.89511	4.65962	3.92572	3.56261	6.52748	6.04995	10.9928	9.41636	14.3034	9.76549	6.83771	4.91259	3.5874	2.64374	3.41778	1.90687	1.07996	0.615473	0.557452	0.177269	0	0	0	0	0	0	0	0	0	0
34	Z4-A-2	RRB-12-T5-S5 - Average	shahin test run	Wednesday, July 18, 2012 3:26:21 PM	29.33	8.107	48.054	3.793		28.32		116.975		0.609185	1.67171	3.03309	4.94587	4.22402	3.84397	7.05545	6.54397	11.75	9.72625	13.8402	8.69357	5.77641	4.08086	3.01526	2.29364	3.17391	1.9901	1.28138	0.836455	0.913771	0.401633	0.181566	0.084742	0.032974	0	0	0	0	0	0	0
35	Z4-A-1	RRB-12-T6-S6 - Average	shahin test run	Thursday, July 19, 2012 10:18:31 AM	33.63	6.546	45.073	3.02		19.17		72.704		0.793949	2.10174	3.75798	5.81925	5.27507	5.31671	10.3538	9.29025	14.6942	10.353	12.5998	6.82208	3.98256	2.4383	1.53098	0.972884	1.02282	0.433211	0.200834	0.110197	0.140508	0.12394	0.129599	0.135656	0.276329	0.262598	0.233623	0.199051	0.296502	0.184097	0.102968	0.045517
36	Z3-C-5	SS1-12-T1-S1 - Average	shahin test run	Thursday, July 19, 2012 11:35:50 AM	26.62	9.006	59.167	4.335		34.087		150.452		0.526856	1.45813	2.71462	4.42172	3.91496	3.75917	7.03156	6.19946	10.0079	7.61891	11.0743	8.05202	6.31873	5.10538	4.16118	3.39578	5.02379	3.32441	2.18879	1.42964	1.50376	0.581832	0.187158	0	0	0	0	0	0	0	0	0
37	Z3-C-4	SS1-12-T2-S2 - Average	shahin test run	Thursday, July 19, 2012 11:45:56 AM	12.27	211.587	411.402	190.585		382.633		684.594		0	0	0	0.052586	0.194194	0.183237	0.321035	0.241114	0.318951	0.265447	0.582967	0.498632	0.306264	0.203014	0.26602	0.484472	2.01715	3.62404	5.06501	6.12749	13.8221	13.8212	12.3415	10.2865	14.4686	8.12748	4.08452	1.80615	0.490273	0	0	0
38	Z3-C-3	SS1-12-T3-S3 - Average	shahin test run	Thursday, July 19, 2012 11:56:57 AM	23.45	10.469	69.25	5.294		41.841		171.916		0.402941	1.27648	2.33005	3.67824	3.24073	3.18929	6.22044	5.70164	9.404	7.15399	10.3397	7.75382	6.45958	5.54085	4.74597	4.02627	6.19963	4.25126	2.85943	1.89481	2.04184	0.834597	0.325921	0.116919	0.011613	0	0	0	0	0	0	0
39	Z3-C-2	SS1-12-T4-S4 - Average	shahin test run	Thursday, July 19, 2012 12:06:53 PM	27.6	8.978	48.213	4.569		32.601		113.532		0.553356	1.49815	2.66002	4.06708	3.55812	3.54023	6.98318	6.44701	10.808	8.57058	13.1248	9.84827	7.52334	5.67853	4.21944	3.09484	3.87351	2.00653	1.02652	0.523912	0.366738	0.027843	0	0	0	0	0	0	0	0	0	0
40	Z3-C-1	SS1-12-T5-S5 - Average	shahin test run	Thursday, July 19, 2012 12:16:52 PM	28.13	8.542	53.597	4.275		30.462		118.123		0.598971	1.60477	2.80271	4.27111	3.77074	3.76012	7.39399	6.77805	11.1846	8.61368	12.6323	9.1164	6.84966	5.13959	3.81139	2.79359	3.49862	1.82736	0.968378	0.534843	0.53313	0.302113	0.24649	0.221224	0.355687	0.227307	0.104108	0.047605	0.011456	0	0	0
41	Z3-B-5	DMA-12-T1-S1 - Average	shahin test run	Thursday, July 19, 2012 10:32:32 AM	24.54	28.482	192.304	17.256		179.234		374.107		0	0.462082	0.955422	1.59274	1.34371	1.19669	2.04243	1.73696	2.99676	2.46796	3.37463	2.1563	2.11318	2.72744	3.51629	4.21109	9.68143	10.0435	9.3309	8.11486	12.2523	7.76972	4.6525	2.66778	2.20235	0.374556	0.016434	0	0	0	0	0
42	Z3-B-4	DMA-12-T2-S2 - Average	shahin test run	Thursday, July 19, 2012 10:43:00 AM	22.03	21.839	169.577	12.047		152.751		345.325		0.079494	0.610138	1.2681	2.09341	1.72083	1.50025	2.536	2.14067	3.5556	2.73938	3.63406	2.67624	2.99894	3.7646	4.48265	4.96713	10.3871	9.80252	8.49246	7.00202	9.99595	6.01487	3.49284	1.97652	1.65659	0.364885	0.046723	0	0	0	0	0
43	Z3-B-3	DMA-12-T3-S3 - Average	shahin test run	Thursday, July 19, 2012 10:53:41 AM	9.56	366.883	480.418	228.409		442.507		791.282		0	0	0	0	0	0	0	0	0	0	0.176061	0.340721	0.34987	0.305718	0.293463	0.356474	1.21945	2.25309	3.4266	4.49604	11.2316	12.4857	12.1397	10.8822	16.8203	10.7365	6.30886	3.44075	2.51898	0.217983	0	0
44	Z3-B-2	DMA-12-T4-S4 - Average	shahin test run	Thursday, July 19, 2012 11:14:35 AM	15.21	34.974	163.756	27.791		131.834		295.985		0	0.32406	0.722084	1.19303	0.91518	0.758119	1.33952	1.27119	2.33569	1.98188	3.7299	4.74994	6.10889	7.01194	7.33373	7.19847	12.9555	10.4159	7.94114	5.87508	7.32592	3.70586	1.81784	0.866971	0.586695	0.166484	0.128597	0.160094	0.39937	0.346136	0.223146	0.11167
45	Z3-B-1	DMA-12-T5-S5 - Average	shahin test run	Thursday, July 19, 2012 11:25:28 AM	22.46	13.336	129.902	6.316		88.981		312.219		0.289924	0.972268	1.9561	3.32411	2.8402	2.54135	4.37615	3.62252	5.608	4.12073	6.08492	5.28178	5.29447	5.28975	5.08933	4.73118	8.12515	6.37734	4.93163	3.82077	5.34112	3.38665	2.2146	1.47639	1.66145	0.748609	0.331673	0.120238	0.04159	0	0	0
46	Z3-A-1	WHI-12-T1-S1 - Average	shahin test run	Wednesday, July 18, 2012 1:28:44 PM	23.56	23.246	139.922	12.525		132.033		269.541		0.04514	0.503611	1.12524	2.10652	1.79033	1.50494	2.46882	2.10074	3.48777	2.48571	2.95043	2.76782	4.16639	5.65635	6.63846	7.0352	13.5427	11.3823	8.77535	6.42995	7.69102	3.49254	1.39792	0.44056	0.014219	0	0	0	0	0	0	0
47	Z3-A-2	WHI-12-T2-S2 - Average	shahin test run	Wednesday, July 18, 2012 1:39:14 PM	33.22	7.248	38.512	3.327		24.22		87.487		0.715381	1.94401	3.45307	5.32417	4.4638	4.1776	7.97585	7.51865	13.2479	10.5904	14.4909	8.60906	5.28967	3.38546	2.25049	1.54924	1.91364	1.0932	0.689381	0.460562	0.528734	0.239872	0.088958	0	0	0	0	0	0	0	0	0
48	Z3-A-3	WHI-12-T3-S3 - Average	shahin test run	Wednesday, July 18, 2012 1:49:39 PM	23.62	56.631	229.518	53.036		213.262		409.304		0	0.038485	0.483561	0.879278	0.764555	0.654021	1.02391	0.824556	1.5396	1.42762	1.92607	0.959227	1.02418	1.83231	2.8986	3.90043	9.88984	11.0356	10.7146	9.60889	14.9899	9.8566	6.10566	3.63185	3.19144	0.758506	0.040728	0	0	0	0	0
49	Z3-A-4	WHI-12-T4-S4 - Average	shahin test run	Wednesday, July 18, 2012 1:59:44 PM	28.81	47.436	202.086	46.618		165.657		408.799		0	0.167391	0.541588	0.926452	0.702248	0.579175	0.996096	0.868453	1.41973	1.17633	2.67662	3.89494	5.0091	5.64781	5.86303	5.79136	10.7718	9.33128	7.86679	6.54951	9.88329	6.6852	4.4899	2.99583	3.27056	1.33916	0.490701	0.065622	0	0	0	0
50	Z3-A-5	WHI-12-T5-S5 - Average	shahin test run	Wednesday, July 18, 2012 2:10:57 PM	31.06	32.209	215.773	18.759		204.814		415.52		0	0.390718	0.793123	1.34801	1.18464	1.12048	2.06211	1.80983	2.99828	2.35952	3.27453	2.07453	1.72235	1.95888	2.48378	3.07807	7.64079	8.75055	8.86753	8.31062	13.7375	9.64316	6.27839	3.87234	3.49935	0.693089	0.047903	0	0	0	0	0
51	Z3-A	WHI-12-T6-S6 - Average	shahin test run	Wednesday, July 18, 2012 2:20:58 PM	15.07	181.758	392.777	210.557		375.603		618.46		0	0	0	0.117398	0.264433	0.254154	0.455729	0.324858	0.385856	0.365985	1.03942	0.951552	0.445338	0.041381	0	0	0.360027	2.07047	4.2425	6.17159	15.7721	16.5842	14.5824	11.5577	14.5462	6.5888	2.46149	0.416557	0	0	0	0
52	Z3-A-6	WHI-12-T7-S7 - Average	shahin test run	Wednesday, July 18, 2012 2:31:22 PM	23.85	10.522	56.09	5.52		37.076		123.997		0.394953	1.22795	2.18378	3.53539	3.2116	3.17484	6.2273	5.83752	10.202	8.50466	13.5141	10.3084	7.92472	6.0304	4.53403	3.37691	4.3457	2.3656	1.29359	0.711808	0.611014	0.19082	0.032305	0.000198	0.004367	0.030483	0.033967	0.036074	0.063493	0.04773	0.029871	0.014417
[truncated: 15 more columns]
